# Supplementary material for: A Single Oscillator-Excited Piezoelectric Actuator with Internal Contact Teeth
Source: Micromachines (Basel). 2023 Dec 26;15(1):47. doi: 10.3390/mi15010047 (PMC10821494; doi:10.3390/mi15010047)
Supplement: Supplementary file 1 [file micromachines-15-00047-s001.zip]

Archive with 4 entries (2 files):
- micromachines-2763951-supplementary/
- micromachines-2763951-supplementary/vedio/
- micromachines-2763951-supplementary/vedio/Mode shape of the end face of the stator ring.avi
- micromachines-2763951-supplementary/vedio/the rotor in operation with its blades..mp4
